# Supplementary material for: Atlantic Salmon Alevins Experimentally Exposed to Salmon Gill Poxvirus Become Infected, With the Virus Targeting Epithelial Cells in the Gills, Oral Cavity and Skin
Source: J Fish Dis. 2025 Apr 5;48(10):e14127. doi: 10.1111/jfd.14127 (PMC12421792; doi:10.1111/jfd.14127)
Supplement: Supplementary file 2 — Table S1. Probe and primer sequences used for qPCR and RT‐qPCR assays. [file JFD-48-e14127-s001.zip › jfd14127-sup-0004-Supplementary Table 1.xlsx]

## Sheet: Primers and probes
	Genome	Gene	Name	Primer sequences
	Atlantic salmon	EF1α	Eukaryotic translation elongation factor 1 alpha	FP: 5’- TGCCCCTCCAGGATGTCTAC -3’
				RP: 5’- TCACCAGGCATAGCCGATTC -3’
	Atlantic salmon	CYP3A	Cytochrome P450	FP: 5'- ACTAGAGAGGGTCGCCAAGA -3'
				RP: 5'- TACTGAACCGCTCTGGTTTG -3'
	Atlantic salmon	GR	Glutathione reductase	FP: 5'- CCAGTGATGGCTTTTTTGAACTT -3'
				RP: 5'- CCGGCCCCCACTATGA -3'
	Atlantic salmon	HSP70	Heat shock protein 70	FP: 5'- CCCCTGTCCCTGGGTATTG -3'
				RP: 5'- CACCAGGCTGGTTGTCTGAGT -3'
	Atlantic salmon	P450scc	Cytochrome P450 cholesterol side chain cleavage	FP: 5'- TGGAGTCCTGCTCAAGAATG -3'
				RP: 5'- TTATGTACTCGGGCCACAAA -3'
	Atlantic salmon	StAR	Steroidogenic acute regulatory protein	FP: 5'- AGGATGGATGGACCACTGAG -3'
				RP: 5'- GTCTCCCATCTGCTCCATGT -3'
	SGPV	D13L	Major capsid protein	FP: 5’- ATCCAAAATACGGAACATAAGCAAT -3’
				RP: 5’- CAACGACAAGGAGATCAACGC -3’
				Probe: 5’-6FAM - CTCAGAAACTTCAAAGGA -3’
